# Supplementary material for: Cost-Effectiveness of Therapeutic Drug Monitoring of Anti-TNF Therapy in Inflammatory Bowel Disease: A Systematic Review
Source: Pharmaceutics. 2022 May 7;14(5):1009. doi: 10.3390/pharmaceutics14051009 (PMC9145467; doi:10.3390/pharmaceutics14051009)
Supplement: Supplementary file 1 [file pharmaceutics-14-01009-s001.zip]

Archive with 1 entries (1 files):
- pharmaceutics-1681814-supplementary.pdf
